# Supplementary material for: Methanolic Extracts of Chiococca alba in Aedes aegypti Biorational Management: Larvicidal and Repellent Potential, and Selectivity against Non-Target Organisms
Source: Plants (Basel). 2022 Nov 29;11(23):3298. doi: 10.3390/plants11233298 (PMC9735851; doi:10.3390/plants11233298)
Supplement: Supplementary file 1 [file plants-11-03298-s001.zip]

Archive with 1 entries (1 files):
- plants-1999357-supplementary.pdf
